# Supplementary material for: Development of a Radiolabeled Cyclin-Dependent Kinases 4 and 6 (CDK4/6) Inhibitor for Brain and Cancer PET Imaging
Source: Int J Mol Sci. 2024 Jun 22;25(13):6870. doi: 10.3390/ijms25136870 (PMC11241330; doi:10.3390/ijms25136870)
Supplement: Supplementary file 1 [file ijms-25-06870-s001.zip]

Archive with 1 entries (1 files):
- ijms-3032835-supplementary.pdf
